# Supplementary material for: Correction: The C-terminal of CASY-1/Calsyntenin regulates GABAergic synaptic transmission at the Caenorhabditis elegans neuromuscular junction
Source: PLoS Genet. 2026 Jan 20;22(1):e1012023. doi: 10.1371/journal.pgen.1012023 (PMC12818617; doi:10.1371/journal.pgen.1012023)
Supplement: S1 File — This file includes the original images underlying Fig 1E. Each image file included in S1 File is generated from image stacks taken in the original experiments. (ZIP) [file pgen.1012023.s002.zip]

Archive with 13 entries (12 files):
- S1 File/
- S1 File/Fig 1E Pcasy-1a_GFP Anterior neurons.tif
- S1 File/Fig 1E Pcasy-1a_GFP Gonadal sheath.tif
- S1 File/Fig 1E Pcasy-1a_GFP Tail neurons.tif
- S1 File/Fig 1E Pcasy-1a_GFP Ventral nerve cord.tif
- S1 File/Fig 1E Pcasy-1b_GFP Anterior neurons.tif
- S1 File/Fig 1E Pcasy-1b_GFP Gonadal sheath.tif
- S1 File/Fig 1E Pcasy-1b_GFP Tail neurons.tif
- S1 File/Fig 1E Pcasy-1c_GFP Anterior neurons.tif
- S1 File/Fig 1E Pcasy-1c_GFP Gonadal sheath.tif
- S1 File/Fig 1E Pcasy-1c_GFP Tail neurons.tif
- S1 File/Fig 1E Pcasy1b_GFP Ventral Nerve Cord.tif
- S1 File/Fig 1E Pcasy1c_GFP Ventral Nerve Cord.tif
