# Supplementary material for: Correction: The C-terminal of CASY-1/Calsyntenin regulates GABAergic synaptic transmission at the Caenorhabditis elegans neuromuscular junction
Source: PLoS Genet. 2026 Jan 20;22(1):e1012023. doi: 10.1371/journal.pgen.1012023 (PMC12818617; doi:10.1371/journal.pgen.1012023)
Supplement: S2 File — This file includes the original images underlying Fig 2A. Each image file included in S2 File is generated from image stacks taken in the original experiments. (ZIP) [file pgen.1012023.s003.zip]

Archive with 3 entries (2 files):
- S2 File/
- S2 File/Fig 2A Punc25_GFP casy-1 VNC.tif
- S2 File/Fig 2A Punc25_GFP WT VNC.tif
