# Supplementary material for: Correction: The C-terminal of CASY-1/Calsyntenin regulates GABAergic synaptic transmission at the Caenorhabditis elegans neuromuscular junction
Source: PLoS Genet. 2026 Jan 20;22(1):e1012023. doi: 10.1371/journal.pgen.1012023 (PMC12818617; doi:10.1371/journal.pgen.1012023)
Supplement: S3 File — This file includes the original images underlying Fig 5. Each image file included in S3 File is generated from image stacks taken in the original experiments. (ZIP) [file pgen.1012023.s004.zip]

Archive with 9 entries (8 files):
- S3 File/
- S3 File/Fig 5A Pcasy-1a_GFP and PGABA_mCherry VNC colocalization.tif
- S3 File/Fig 5A Pcasy-1b_GFP and PAch_mCherry VNC colocalization.tif
- S3 File/Fig 5A Pcasy-1c_GFP and PAch_mCherry VNC colocalization.tif
- S3 File/Fig 5A Pcasy1a_GFP and PAch_mCherry VNC colocalization.tif
- S3 File/Fig 5A Pcasy1b_GFP and PGABA_mCherry VNC colocalization.tif
- S3 File/Fig 5A Pcasy1c_GFP and PGABA_mCherry VNC colocalization.tif
- S3 File/Fig 5B PGABA_SNB-1_GFP and Pcasy1c_CASY1C_mCherry DNC colocalization.tif
- S3 File/Fig 5C PAch_SNB1_GFP and Pcasy-1c_CASY1C_mCherry DNC colocalization.tif
