# Supplementary material for: Correction: The C-terminal of CASY-1/Calsyntenin regulates GABAergic synaptic transmission at the Caenorhabditis elegans neuromuscular junction
Source: PLoS Genet. 2026 Jan 20;22(1):e1012023. doi: 10.1371/journal.pgen.1012023 (PMC12818617; doi:10.1371/journal.pgen.1012023)
Supplement: S4 File — This file includes the original images underlying S2A Fig. Each image file included in S4 File is generated from image stacks taken in the original experiments. (ZIP) [file pgen.1012023.s005.zip]

Archive with 3 entries (2 files):
- S4 File/
- S4 File/Fig S2A Punc17_mCherry casy-1 VNC.tif
- S4 File/Fig S2A Punc17_mCherry WT VNC.tif
