# Supplementary material for: Correction: The C-terminal of CASY-1/Calsyntenin regulates GABAergic synaptic transmission at the Caenorhabditis elegans neuromuscular junction
Source: PLoS Genet. 2026 Jan 20;22(1):e1012023. doi: 10.1371/journal.pgen.1012023 (PMC12818617; doi:10.1371/journal.pgen.1012023)
Supplement: S5 File — This file includes the original images underlying S7A-C Figs. Each image file included in S5 File is generated from image stacks taken in the original experiments. (ZIP) [file pgen.1012023.s006.zip]

Archive with 7 entries (6 files):
- S5 File/
- S5 File/Fig S7A Punc25_mito_GFP casy-1.tif
- S5 File/Fig S7A Punc25_mito_GFP WT.tif
- S5 File/Fig S7B Punc25_RAB-5_YFP casy-1.tif
- S5 File/Fig S7B Punc25_RAB-5_YFP WT.tif
- S5 File/Fig S7C Punc25_CTNS-1_GFP casy-1.tif
- S5 File/Fig S7C Punc25_CTNS-1_GFP WT.tif
