# Supplementary material for: Correction: The C-terminal of CASY-1/Calsyntenin regulates GABAergic synaptic transmission at the Caenorhabditis elegans neuromuscular junction
Source: PLoS Genet. 2026 Jan 20;22(1):e1012023. doi: 10.1371/journal.pgen.1012023 (PMC12818617; doi:10.1371/journal.pgen.1012023)
Supplement: S6 File — This file includes the underlying individual-level quantitative data underlying Figs 1B and 1C. (XLSX) [file pgen.1012023.s007.xlsx]

## Sheet: Fig 1B
% worms paralysed in 105 minutes
Wild type	casy-1 (tm718)	casy-1 (hd41)
45	100	95
50	100	100
45	100	100
50	90	85
45	100	100
45	100	100
45
50

## Sheet: Fig 1C
% worms paralysed in 105 minutes
Wild type	casy-1	CASY-1A	CASY-1B	CASY-1C
47.3	92.8	50	40	55
46.1	94.1	56.25	46.6	45
46	100	45	50	50
48	95
50	85
45	100
	90
	90
