# Supplementary material for: Correction: The C-terminal of CASY-1/Calsyntenin regulates GABAergic synaptic transmission at the Caenorhabditis elegans neuromuscular junction
Source: PLoS Genet. 2026 Jan 20;22(1):e1012023. doi: 10.1371/journal.pgen.1012023 (PMC12818617; doi:10.1371/journal.pgen.1012023)
Supplement: S7 File — This file includes the underlying individual-level quantitative data underlying S7A-C Figs, including the raw and normalized data. (XLSX) [file pgen.1012023.s008.xlsx]

## Sheet: Fig S7A
Wild type	casy-1
1.08024	1.29129
0.833278	1.03565
1.06388	1.22769
0.98003	1.12094
1.17578	0.753459
1.39994	0.703074
1.17017	0.723562
0.909899	0.854832
0.630718	0.781456
0.814135	1.2441
1.00195	1.26204
0.866142	1.0687
1.25337	0.89006
0.912078	0.605132
1.0655	0.660708
0.738858
1.10402

## Sheet: Fig S7A raw
Raw data before normalization
Wild type	casy-1
MEAN	MEAN
23.305	27.858
17.977	22.343
22.952	26.486
21.143	24.183
25.366	16.255
30.202	15.168
25.245	15.61
19.63	18.442
13.607	16.859
17.564	26.84
21.616	27.227
18.686	23.056
27.04	19.202
19.677	13.055
22.987	14.254
15.94
23.818

## Sheet: Fig S7B
Wild type	casy-1
1.01516	0.972399
0.920035	0.6824
1.53999	0.571599
0.86329	1.072
1.1087	1.05054
0.7716	0.718599
1.05429	0.778526
0.786389	0.4329
0.902933	1.0116
0.927438	1.0048
0.950035	0.804898
1.07003	1.1006
1.03785	0.924266
1.05226

## Sheet: Fig S7B raw
Raw data before normalization
Wild type	casy-1
MEAN	MEAN
592.453	567.5
536.94	398.254
898.75	333.59
503.823	625.628
647.048	613.101
450.312	419.38
615.29	454.354
458.943	252.644
526.959	590.377
541.26	586.408
554.448	469.745
624.476	642.318
605.7	539.409
614.109

## Sheet: Fig S7C
Wild type	casy-1
0.973235	0.535409
1.48503	0.81819
2.01985	0.420746
2.31492	0.347994
0.3995	0.296436
1.46436	0.498875
0.408937	0.289108
0.396812	0.34636
1.1335	0.369293
0.464608	0.896741
0.408937	0.498295
0.396812	1.28949
1.1335	0.336502
	0.362492
	0.295592

## Sheet: Fig S7C raw
Raw data before normalization
Wild type	casy-1
MEAN	MEAN
18.461	10.156
28.169	15.52
38.314	7.981
43.911	6.601
7.578	5.623
27.777	9.463
7.757	5.484
7.527	6.57
21.501	7.005
8.813	17.01
7.757	9.452
7.527	24.46
21.501	6.383
	6.876
	5.607
